# Supplementary material for: The Low Congruence between Plant and Animal Diversity in Field Ridges of Intensively Managed Paddy Landscapes, China
Source: Plants (Basel). 2024 Jun 18;13(12):1680. doi: 10.3390/plants13121680 (PMC11207644; doi:10.3390/plants13121680)
Supplement: Supplementary file 1 [file plants-13-01680-s001.zip]

Archive with 1 entries (1 files):
- plants-3031129-supplementary.pdf
